# Supplementary material for: The effect of mutation subtypes on the allele frequency spectrum and population genetics inference
Source: G3 (Bethesda). 2023 Feb 10;13(4):jkad035. doi: 10.1093/g3journal/jkad035 (PMC10085755; doi:10.1093/g3journal/jkad035)
Supplement: jkad035_Supplementary_Data [file jkad035_supplementary_data.zip]

Archive with 2 entries (2 files):
- File_S1_G3-2022-404001.xlsx
- File_S2_G3-2022-404001.pdf
