# Supplementary material for: The effect of mutation subtypes on the allele frequency spectrum and population genetics inference
Source: G3 (Bethesda). 2023 Feb 10;13(4):jkad035. doi: 10.1093/g3journal/jkad035 (PMC10085755; doi:10.1093/g3journal/jkad035)
Supplement: jkad035_Supplementary_Data [file jkad035_supplementary_data.zip › File_S1_G3-2022-404001.xlsx]

## Sheet: Mutation Subtype Statistics
MST	total_variants	singles	doubles	triples	S_D_ratio	D	newD	nERVs	nMotifs	ERV_rel_rate
A_C.AAA	579933	0.604925	0.09523	0.0392338	6.35226	-2.0014	-0.245155	383012	205859202	0.00186055
A_C.AAC	179253	0.604079	0.0965228	0.039196	6.25841	-1.99697	-0.239161	120338	78072859	0.00154135
A_C.AAG	274257	0.608827	0.0901928	0.0371112	6.75028	-2.08496	-0.335045	178357	107036402	0.00166632
A_C.AAT	291675	0.61909	0.0936248	0.0376275	6.61246	-2.00513	-0.20686	193640	133375561	0.00145184
A_C.CAA	331051	0.616452	0.0933542	0.0380002	6.60337	-2.01378	-0.225522	221973	101364933	0.00218984
A_C.CAC	247728	0.626433	0.092541	0.036427	6.76925	-2.04375	-0.225636	171784	80900924	0.00212339
A_C.CAG	295567	0.603981	0.0908762	0.0371591	6.6462	-2.05851	-0.321765	193914	109265132	0.00177471
A_C.CAT	326244	0.618767	0.0927373	0.0372758	6.67225	-1.99416	-0.199603	220186	98286789	0.00224024
A_C.GAA	224373	0.622749	0.0933668	0.0372282	6.66991	-2.03341	-0.22459	150721	105635097	0.00142681
A_C.GAC	95376	0.657	0.0893621	0.0350298	7.35211	-2.13208	-0.22478	68936	50795034	0.00135714
A_C.GAG	190200	0.605026	0.0920137	0.0372818	6.5754	-2.06956	-0.325861	124915	90763891	0.00137626
A_C.GAT	135384	0.623656	0.0917095	0.0373973	6.80034	-2.00398	-0.196819	92028	71519004	0.00128676
A_C.TAA	262662	0.613777	0.0935308	0.0379918	6.5623	-1.97561	-0.194599	172865	111484755	0.00155057
A_C.TAC	107885	0.627891	0.0891598	0.0373082	7.04231	-2.00491	-0.192131	74166	60714755	0.00122155
A_C.TAG	130657	0.602432	0.0903434	0.0367757	6.66825	-2.02474	-0.294013	84552	69044614	0.0012246
A_C.TAT	217072	0.602224	0.0942222	0.0382546	6.39153	-1.94479	-0.199314	144845	110014872	0.0013166
A_G.AAA	1035743	0.592898	0.0926369	0.0380394	6.40024	-1.86821	-0.156984	664349	205859202	0.0032272
A_G.AAC	711846	0.611915	0.0950866	0.0384887	6.43534	-2.00556	-0.226464	469974	78072859	0.00601969
A_G.AAG	829407	0.546605	0.0817656	0.0333853	6.68502	-1.83837	-0.318036	489355	107036402	0.00457186
A_G.AAT	1815262	0.600742	0.0997415	0.0406024	6.02299	-1.99113	-0.233496	1168559	133375561	0.00876142
A_G.CAA	650489	0.602127	0.0933605	0.0386217	6.44948	-1.96016	-0.218319	423060	101364933	0.00417363
A_G.CAC	663082	0.601458	0.0943021	0.0388082	6.37799	-1.96919	-0.22672	440790	80900924	0.00544852
A_G.CAG	1003958	0.58408	0.0885834	0.0364906	6.59356	-1.94683	-0.281151	639451	109265132	0.00585229
A_G.CAT	1838311	0.606989	0.0980492	0.0398833	6.19065	-2.0404	-0.26895	1205028	98286789	0.0122603
A_G.GAA	548161	0.604558	0.0940253	0.0389612	6.42974	-1.96188	-0.209718	360555	105635097	0.00341321
A_G.GAC	371952	0.618806	0.0925469	0.0366687	6.6864	-1.99457	-0.200536	251015	50795034	0.00494172
A_G.GAG	545765	0.602963	0.0831585	0.033377	7.25077	-2.01595	-0.30716	359909	90763891	0.00396533
A_G.GAT	649565	0.61104	0.0943755	0.0384226	6.47456	-1.99683	-0.222786	428588	71519004	0.00599264
A_G.TAA	818967	0.612475	0.0943481	0.0387622	6.49165	-2.01908	-0.240975	533696	111484755	0.00478717
A_G.TAC	659876	0.617608	0.0952649	0.0381678	6.48307	-2.03166	-0.233641	438154	60714755	0.0072166
A_G.TAG	657551	0.600854	0.0893953	0.036131	6.72131	-2.02051	-0.298048	425538	69044614	0.00616323
A_G.TAT	2099604	0.612026	0.100481	0.0405634	6.09094	-2.09034	-0.295342	1388689	110014872	0.0126227
A_T.AAA	327696	0.599138	0.0963881	0.0403545	6.21589	-2.00726	-0.266762	217520	205859202	0.00105664
A_T.AAC	176329	0.594672	0.0915902	0.0388422	6.49276	-1.88418	-0.171054	114307	78072859	0.00146411
A_T.AAG	172298	0.624743	0.0876679	0.0359784	7.12625	-1.90742	-0.1072	118555	107036402	0.00110761
A_T.AAT	327593	0.5925	0.0962872	0.0403611	6.15347	-1.9622	-0.242955	212677	133375561	0.00159457
A_T.CAA	155933	0.634516	0.0910199	0.0375482	6.97118	-2.06664	-0.227212	107926	101364933	0.00106473
A_T.CAC	185363	0.630147	0.0904711	0.037672	6.96518	-2.06468	-0.241683	130240	80900924	0.00160987
A_T.CAG	214415	0.643696	0.0885199	0.0355712	7.27176	-2.06298	-0.200982	153025	109265132	0.00140049
A_T.CAT	375285	0.630966	0.0929054	0.0379285	6.79149	-2.09302	-0.259936	259547	98286789	0.00264071
A_T.GAA	167354	0.63567	0.0926897	0.0374834	6.85805	-2.1114	-0.263859	115499	105635097	0.00109338
A_T.GAC	156128	0.61953	0.0932632	0.0386862	6.64281	-2.05263	-0.255563	105004	50795034	0.00206721
A_T.GAG	170665	0.642411	0.0895438	0.0359007	7.17426	-2.10687	-0.247102	121504	90763891	0.00133868
A_T.GAT	345388	0.625381	0.0951017	0.0383076	6.57591	-2.11749	-0.296542	233534	71519004	0.00326534
A_T.TAA	324184	0.558714	0.101945	0.0433427	5.48053	-1.91477	-0.288548	207723	111484755	0.00186324
A_T.TAC	120423	0.627961	0.0907136	0.0367538	6.92246	-2.01187	-0.19384	82200	60714755	0.00135387
A_T.TAG	123871	0.635145	0.0896255	0.0369659	7.08665	-2.03724	-0.199508	85801	69044614	0.00124269
A_T.TAT	324454	0.609982	0.0938407	0.0388684	6.50018	-2.01703	-0.248957	218327	110014872	0.00198452
C_A.ACA	505472	0.630783	0.0919438	0.0375411	6.86053	-2.07939	-0.249721	355270	108040103	0.00328832
C_A.ACC	573799	0.617193	0.0960354	0.0392054	6.42673	-2.06067	-0.262347	391501	62516330	0.00626238
C_A.ACG	92959	0.606988	0.0889102	0.0368442	6.82698	-1.89612	-0.151064	77476	13586009	0.00570263
C_A.ACT	303326	0.63263	0.0918879	0.0366701	6.88479	-2.07762	-0.241903	211343	86341137	0.00244777
C_A.CCA	350011	0.647368	0.0883515	0.0356446	7.32719	-2.10803	-0.235609	251735	99199566	0.00253766
C_A.CCC	327679	0.63763	0.0908297	0.0372438	7.02006	-2.11263	-0.264727	235753	71043244	0.00331844
C_A.CCG	86267	0.621373	0.0888521	0.0366536	6.99335	-2.00441	-0.214553	70661	15028162	0.00470191
C_A.CCT	280752	0.652736	0.0869273	0.0346854	7.50899	-2.11441	-0.22894	203430	95735030	0.00212493
C_A.GCA	440943	0.643346	0.0897939	0.0359593	7.1647	-2.0798	-0.215186	309514	77492024	0.00399414
C_A.GCC	405270	0.645431	0.0917783	0.0365707	7.0325	-2.12337	-0.246426	286876	64392600	0.00445511
C_A.GCG	128692	0.626799	0.0925155	0.0369953	6.77507	-2.02934	-0.209706	105330	12967565	0.00812257
C_A.GCT	264228	0.650064	0.0882079	0.0359046	7.36967	-2.10826	-0.227285	187914	75384786	0.00249273
C_A.TCA	370077	0.654345	0.0885627	0.0356331	7.3885	-2.13771	-0.242058	263165	105086086	0.00250428
C_A.TCC	361815	0.6403	0.0913754	0.0363639	7.00735	-2.11893	-0.260432	253793	83053817	0.00305577
C_A.TCG	76118	0.630705	0.0906356	0.0372448	6.95869	-2.0364	-0.210235	60050	11923747	0.00503617
C_A.TCT	528846	0.629593	0.0929325	0.0377615	6.77474	-2.08957	-0.260895	362183	118649081	0.00305256
C_G.ACA	419058	0.613569	0.0931399	0.0373123	6.58761	-1.95529	-0.175652	285957	108040103	0.00264677
C_G.ACC	248648	0.621682	0.093373	0.0381222	6.65805	-2.01012	-0.204148	169962	62516330	0.00271868
C_G.ACG	75633	0.563326	0.0892071	0.0344294	6.31481	-1.51695	0.0939871	57874	13586009	0.00425982
C_G.ACT	437655	0.626192	0.0928311	0.0374199	6.7455	-2.0398	-0.221375	298864	86341137	0.00346143
C_G.CCA	270288	0.626121	0.0956609	0.0395689	6.54521	-2.15578	-0.331642	184583	99199566	0.00186072
C_G.CCC	323713	0.616911	0.0993596	0.0408634	6.20887	-2.18071	-0.375848	220813	71043244	0.00310815
C_G.CCG	92376	0.605363	0.0950788	0.0391444	6.36696	-2.02998	-0.273762	71638	15028162	0.00476692
C_G.CCT	400363	0.633595	0.0957681	0.0389097	6.61593	-2.1917	-0.343184	275591	95735030	0.00287869
C_G.GCA	209010	0.619635	0.0923257	0.0376728	6.71141	-1.98822	-0.191972	141436	77492024	0.00182517
C_G.GCC	232245	0.621839	0.09434	0.0378523	6.59147	-2.03993	-0.231098	158123	64392600	0.00245561
C_G.GCG	58758	0.565132	0.0855883	0.034991	6.6029	-1.50281	0.102446	43803	12967565	0.00337789
C_G.GCT	276214	0.631528	0.0927542	0.0369677	6.80863	-2.07895	-0.244082	189952	75384786	0.00251977
C_G.TCA	377868	0.627693	0.0933315	0.0378307	6.72541	-2.05914	-0.234591	257738	105086086	0.00245264
C_G.TCC	345514	0.633048	0.0947371	0.0384818	6.68216	-2.1199	-0.274513	238590	83053817	0.00287272
C_G.TCG	83110	0.58526	0.0905667	0.0364096	6.4622	-1.74144	-0.0591021	61043	11923747	0.00511945
C_G.TCT	701663	0.628557	0.096019	0.0384444	6.54617	-2.0985	-0.263231	479069	118649081	0.0040377
C_T.ACA	1636849	0.61928	0.09672	0.0391704	6.40281	-2.09147	-0.284762	1109929	108040103	0.0102733
C_T.ACC	1026598	0.592868	0.0952661	0.0401102	6.22328	-2.05286	-0.338511	663554	62516330	0.0106141
C_T.ACG	2240435	0.538211	0.136789	0.0538154	3.93461	-2.07226	-0.402884	1524029	13586009	0.112176
C_T.ACT	1170191	0.608576	0.0951246	0.0387526	6.39767	-2.05382	-0.287244	772504	86341137	0.00894711
C_T.CCA	1110191	0.611628	0.0944513	0.0384988	6.47559	-2.00323	-0.227138	740774	99199566	0.00746751
C_T.CCC	990815	0.58399	0.0934029	0.038873	6.25237	-1.92911	-0.247056	638980	71043244	0.00899424
C_T.CCG	2123247	0.549279	0.12993	0.050501	4.22749	-2.04395	-0.359535	1428076	15028162	0.0950267
C_T.CCT	1305321	0.594701	0.0938091	0.0385851	6.33948	-1.93022	-0.210884	847643	95735030	0.00885405
C_T.GCA	945859	0.63254	0.0904331	0.0366852	6.99456	-2.07962	-0.249108	653526	77492024	0.00843346
C_T.GCC	982568	0.629908	0.0895948	0.0363344	7.03062	-2.0774	-0.258463	682519	64392600	0.0105993
C_T.GCG	1720675	0.553546	0.131488	0.0510474	4.20986	-2.08985	-0.387287	1175378	12967565	0.0906398
C_T.GCT	992510	0.611713	0.0940101	0.0384439	6.50688	-2.04402	-0.27036	662325	75384786	0.00878592
C_T.TCA	1055586	0.623644	0.0943078	0.0383938	6.61286	-2.1023	-0.289351	709913	105086086	0.00675554
C_T.TCC	1088896	0.580192	0.0942955	0.0402738	6.15291	-2.10924	-0.442382	688051	83053817	0.0082844
C_T.TCG	1524130	0.568822	0.125154	0.0482019	4.54498	-2.09608	-0.36365	1030199	11923747	0.0863989
C_T.TCT	1115446	0.595001	0.0931367	0.0386527	6.38846	-2.01475	-0.299221	719656	118649081	0.00606542

## Sheet: Three Epoch Model
MST	log_lik	theta	nuB	nuF	TB	TF	nuB_sd	nuF_sd	TB_sd	TF_sd	time	N_ref	T_gen	ERV_mut_rate
A_C.AAA	-40651	57415.3	0.279782	21.9329	0.694354	0.00280365	0.186562	25.6852	0.20038	0.0029559	0.697158	22219.9	30981.5	0.00186055
A_C.AAC	-23165	14675.9	0.325316	26.38	0.614445	0.00341058	0.129382	22.0346	0.471219	0.003694	0.617855	18077.1	22338.1	0.00154135
A_C.AAG	-62615.5	34071.3	0.197295	18.8524	0.372259	0.00218826	0.884276	22.3766	0.583259	0.00146889	0.374447	28315.6	21205.4	0.00166632
A_C.AAT	-23089.7	18470.3	0.425172	38.1396	0.814357	0.0043202	0.134373	42.8486	0.653851	0.00478992	0.818677	14138.6	23149.9	0.00145184
A_C.CAA	-26009.2	82716.1	0.108884	9.19885	0.408562	0.00110546	0.0346654	8.75678	0.0994275	0.00129009	0.409668	55235.3	45256.2	0.00218984
A_C.CAC	-23080.2	27729.1	0.23249	21.8238	0.618433	0.00246096	0.22738	17.0048	6.52734	0.00295642	0.620894	23926.6	29711.7	0.00212339
A_C.CAG	-60478.7	80437.3	0.0929495	8.24676	0.262229	0.00100022	0.0213645	7.89826	0.133879	0.00108876	0.26323	61485.8	32369.8	0.00177471
A_C.CAT	-25582.1	34034.5	0.259033	22.9355	0.665635	0.00261689	0.102282	19.7294	0.194507	0.00294988	0.668252	22911.6	30621.5	0.00224024
A_C.GAA	-20257.3	25988.9	0.23386	20.664	0.715598	0.00237544	0.0448205	18.6715	2.09114	0.00269409	0.717973	25558.8	36701.1	0.00142681
A_C.GAC	-12288	26434.5	0.0855949	10.1414	0.35268	0.00100216	0.0072604	9.18207	0.0942895	0.00109061	0.353683	56839.6	40206.3	0.00135714
A_C.GAG	-41629.6	17710	0.28062	24.2514	0.476412	0.00291504	0.232439	22.817	0.0594118	0.00301361	0.479327	21015	20146.1	0.00137626
A_C.GAT	-15398.4	13643.6	0.265097	24.0255	0.687101	0.00271725	0.0767703	23.4871	2.04717	0.00312244	0.689818	21975.4	30318	0.00128676
A_C.TAA	-23155.5	18688	0.381972	32.5501	0.743971	0.00385426	0.300513	25.8746	4.0778	0.00373463	0.747825	16024.5	23967	0.00155057
A_C.TAC	-14063.6	8592.13	0.331029	32.3377	0.705154	0.00338741	0.88767	31.6379	0.61088	0.00476582	0.708541	17172.1	24334.2	0.00122155
A_C.TAG	-31941.6	24532.2	0.132469	11.8016	0.305211	0.00145289	0.0229575	10.5231	1.36226	0.00152881	0.306664	43007	26377.4	0.0012246
A_C.TAT	-20998.7	59148.4	0.102779	8.12443	0.359794	0.001	0.156629	5.58152	0.00943824	0.00117843	0.360794	60529.4	43677.3	0.0013166
A_G.AAA	-82803.6	93028.8	0.299774	24.5264	0.465522	0.00299319	0.259569	21.6732	0.195442	0.00294719	0.468516	20756.2	19449.2	0.0032272
A_G.AAC	-42779.2	67630.1	0.290315	23.8056	0.761002	0.00290877	0.0420996	20.8841	0.269294	0.00305253	0.763911	21330.1	32588.6	0.00601969
A_G.AAG	-432188	218988	0.0727854	7.02017	0.118723	0.001	0.0446579	8.74982	0.315447	0.00112877	0.119723	66332	15882.9	0.00457186
A_G.AAT	-72378.3	165108	0.30465	22.6425	0.780424	0.00312099	0.107828	26.566	0.282756	0.00374553	0.783545	20943.2	32819.9	0.00876142
A_G.CAA	-38732.4	49179.3	0.383036	29.3002	0.837374	0.00358884	0.247009	28.5741	0.396371	0.00433429	0.840962	17230.8	28981	0.00417363
A_G.CAC	-36105.1	37763.8	0.531902	39.2283	1.4214	0.00473542	0.322429	41.3687	0.257383	0.00519736	1.42614	12699	36221.1	0.00544852
A_G.CAG	-225817	269508	0.0913038	7.78393	0.214807	0.001	0.0952598	7.70449	0.210643	0.000987207	0.215807	62472.8	26964.2	0.00585229
A_G.CAT	-53499.5	511813	0.105787	7.80584	2.02762	0.001001	0.05496	8.50159	0.257252	0.0011046	2.02862	62956.6	255430	0.0122603
A_G.GAA	-39098.8	44653.2	0.339767	27.1269	0.686238	0.00336736	0.0663977	27.7963	1.54783	0.00391335	0.689605	18357.2	25318.5	0.00341321
A_G.GAC	-30490.6	39269.5	0.256995	22.613	0.66178	0.00257984	0.163451	22.8957	0.283862	0.00310603	0.66436	23189	30811.7	0.00494172
A_G.GAG	-189235	104316	0.109837	13.4741	0.191051	0.00135283	0.00469832	14.7759	0.299721	0.001462	0.192404	42962.1	16532.1	0.00396533
A_G.GAT	-38682.7	59015.4	0.297819	24.9202	0.677204	0.00303937	0.0982743	24.4097	0.282086	0.00346867	0.680244	20410.4	27768.1	0.00599264
A_G.TAA	-42231.4	57447.1	0.395721	32.176	0.898848	0.0039426	0.0867323	32.3809	1.98455	0.00431555	0.90279	15955.2	28808.3	0.00478717
A_G.TAC	-36151.1	76021.7	0.237242	20.1108	0.745026	0.00240628	0.0417929	20.423	0.246113	0.00278402	0.747432	25718	38444.9	0.0072166
A_G.TAG	-139511	96859.2	0.166726	15.6138	0.317708	0.00182097	0.135125	16.9813	0.060517	0.00186864	0.319529	33738.7	21561	0.00616323
A_G.TAT	-58721	602344	0.0979221	7.40597	4.84162	0.001	0.035493	6.08775	0.0234892	0.00114216	4.84262	64293.4	622696	0.0126227
A_T.AAA	-25173.8	17125.1	0.551915	40.4224	0.952954	0.00531169	0.298181	40.7251	0.666889	0.00663514	0.958266	11669.7	22365.3	0.00105664
A_T.AAC	-17257.2	19580.2	0.264986	19.9728	0.632663	0.00239514	0.074831	17.8079	1.72714	0.0026076	0.635058	25390.4	32248.8	0.00146411
A_T.AAG	-18818.4	15785.3	0.272816	28.3381	0.471045	0.00291957	15.1032	74.5501	10.2579	0.012868	0.473965	19736	18708.3	0.00110761
A_T.AAT	-25725.2	56027.3	0.172176	11.9745	0.584746	0.00161696	0.0462171	10.2107	0.184987	0.0017297	0.586363	39048.6	45793.3	0.00159457
A_T.CAA	-13764.4	4959.44	0.866025	81.4123	1.67393	0.00857035	1.06537	86.9608	1.45399	0.00856443	1.6825	6811.35	22920.2	0.00106473
A_T.CAC	-15625.4	17550.4	0.296192	26.8524	1.34892	0.00286759	0.402755	25.8546	0.586264	0.00362869	1.35178	19974.2	54001.5	0.00160987
A_T.CAG	-17228.3	26629.8	0.209829	22.446	0.712148	0.00217319	0.0535525	18.1901	0.219155	0.00238578	0.714321	25794.8	36851.5	0.00140049
A_T.CAT	-19614.2	31027.7	0.334974	29.9805	4.50409	0.00333936	0.0696256	37.1538	0.154834	0.00405666	4.50743	17719.9	159742	0.00264071
A_T.GAA	-14081.3	46122.2	0.0991055	9.25267	6.96194	0.00100005	0.00902924	10.5061	0.115572	0.00118311	6.96294	59191.3	824292	0.00109338
A_T.GAC	-14241	8593.64	0.513148	42.7097	1.48709	0.0050051	0.222575	41.2912	0.643463	0.0057194	1.4921	12131	36201.3	0.00206721
A_T.GAG	-15615.6	20344.1	0.221841	22.5612	0.86655	0.00228798	0.0564552	20.5373	0.140541	0.00254366	0.868838	24818.4	43126.3	0.00133868
A_T.GAT	-19203.7	9591.1	0.999999	84.518	1.06981	0.0100812	1.05626	102.416	1.15953	0.013046	1.07989	6087.58	13147.8	0.00326534
A_T.TAA	-46004.6	50399.9	0.178473	10.7214	0.391731	0.00186053	0.0928367	10.6995	0.268376	0.00217563	0.393592	35964.3	28310.5	0.00186324
A_T.TAC	-13229.2	8937.29	0.364279	33.9518	0.897559	0.00366433	0.440013	24.4253	6.39753	0.00436454	0.901224	16116.1	29048.5	0.00135387
A_T.TAG	-13590.1	7821.13	0.41448	40.9519	0.889059	0.00432747	0.124978	42.0048	0.693941	0.00481532	0.893386	13511.5	24142	0.00124269
A_T.TAT	-23676.3	24109.5	0.376512	30.1288	0.883116	0.00371666	0.653825	25.1211	0.0937178	0.00335717	0.886833	16368.5	29032.2	0.00198452
C_A.ACA	-31337.2	29085.4	0.461978	43.2673	1.05966	0.00479589	0.0653587	36.0427	0.40489	0.00529252	1.06446	12135.1	25834.6	0.00328832
C_A.ACC	-31581.5	64425.6	0.247273	20.2449	0.92199	0.00248898	0.284583	30.0017	0.736437	0.00271481	0.924479	24392.3	45100.3	0.00626238
C_A.ACG	-13243.5	6400.65	0.418063	35.7549	0.684572	0.00378634	0.585123	32.6409	0.164725	0.00350994	0.688358	12245.7	16858.9	0.00570263
C_A.ACT	-23654.4	25240.4	0.326853	30.758	1.12946	0.00328282	0.233267	31.6179	20.7689	0.00388642	1.13274	17702.5	40104.8	0.00244777
C_A.CCA	-23889.4	15432.8	0.584321	62.8433	1.14289	0.00618156	0.246612	65.8872	3.87912	0.00717731	1.14907	9087.16	20883.6	0.00253766
C_A.CCC	-22589	23565	0.369752	35.6388	1.18209	0.00383158	0.265989	38.6009	0.220188	0.0047062	1.18592	14816.2	35141.8	0.00331844
C_A.CCG	-12692.4	6361.93	0.373184	34.4748	0.766252	0.00361209	39.2584	159.078	33.5735	0.0368393	0.769864	13345.5	20548.5	0.00470191
C_A.CCT	-22832.4	42063.8	0.171429	19.0153	0.650998	0.00180651	0.201783	16.2112	0.0724109	0.00217129	0.652805	30649.2	40016	0.00212493
C_A.GCA	-24896.8	22151.6	0.523791	54.0104	1.30837	0.00542596	0.165312	47.1702	0.237963	0.00550463	1.31379	10608.4	27874.6	0.00399414
C_A.GCC	-23898.4	31067.6	0.333049	34.7592	1.09291	0.00361474	0.0571937	32.5396	0.213489	0.00394802	1.09653	16052.4	35203.8	0.00445511
C_A.GCG	-14696.2	12372.6	0.274213	25.9191	0.694832	0.00284335	0.348704	21.9542	0.250319	0.00347706	0.697675	17411.5	24295.1	0.00812257
C_A.GCT	-19609.9	18859	0.361079	39.5139	1.13027	0.00381234	0.14413	37.1016	0.241055	0.00436472	1.13408	14876	33741.2	0.00249273
C_A.TCA	-23320.6	21027.4	0.4413	49.6275	1.2144	0.00484132	1.16926	45.8828	0.673038	0.00384087	1.21924	11843.6	28880.5	0.00250428
C_A.TCC	-23362.5	77731.5	0.122797	12.0565	0.608809	0.00128664	0.0538487	12.6069	0.0438456	0.00147073	0.610096	45398.8	55395.2	0.00305577
C_A.TCG	-10751.1	5396.65	0.377176	36.476	0.896615	0.00382202	0.0396246	35.5177	0.335011	0.00421053	0.900437	13321	23989.5	0.00503617
C_A.TCT	-32125.8	42160.6	0.336538	30.7553	1.02516	0.0034732	0.196719	42.6462	0.546681	0.00399474	1.02863	17254.6	35497.3	0.00305256
C_G.ACA	-28604.8	19256.4	0.60693	52.3328	0.738964	0.00586669	0.30406	50.6557	0.798973	0.00676788	0.744831	9981.63	14869.2	0.00264677
C_G.ACC	-18518.5	16920.4	0.404678	35.3853	1.05089	0.00403164	0.0537166	29.103	0.488452	0.00436654	1.05493	14756.6	31134.3	0.00271868
C_G.ACG	-16327.6	19208.8	0.10113	8.27382	0.208114	0.001	0.0243537	11.7846	0.0936961	0.00127727	0.209114	49197.6	20575.9	0.00425982
C_G.ACT	-25003.6	33575.2	0.361775	32.1743	1.19002	0.00356387	0.084694	35.4652	0.405639	0.00405398	1.19359	16652.2	39751.7	0.00346143
C_G.CCA	-16721.9	77078.7	0.0953632	7.96621	2.00126	0.001	0.00980876	10.996	3.10289	0.00124382	2.00226	61897	247867	0.00186072
C_G.CCC	-18061	95058.5	0.0922393	7.07681	3.5021	0.001	0.0416921	6.08093	2.23353	0.0010459	3.5031	63810.6	447070	0.00310815
C_G.CCG	-11844	5669	0.479976	35.9409	1.3501	0.00447329	0.172508	31.4204	0.338647	0.0046115	1.35457	11729.8	31777.6	0.00476692
C_G.CCT	-19730.3	114939	0.0915956	8.11832	2.32192	0.001	0.0444615	8.39324	0.145655	0.0011973	2.32292	61820	287205	0.00287869
C_G.GCA	-19445.6	13335	0.419857	37.6304	0.750586	0.0042821	1.28048	35.1105	3.6039	0.00618837	0.754868	13975.3	21099	0.00182517
C_G.GCC	-18288	14266.6	0.445806	38.7082	1.11454	0.00449851	0.364615	41.9702	11.7712	0.00455855	1.11904	13373.8	29931.5	0.00245561
C_G.GCG	-14453.2	10784.7	0.140733	11.7434	0.235021	0.00136798	0.0220016	9.24895	0.0964733	0.00148948	0.236389	36494.6	17253.8	0.00337789
C_G.GCT	-19827.7	23481.1	0.316426	29.1451	1.02722	0.00324852	0.0731833	35.2967	0.22153	0.00389275	1.03047	18323.2	37762.9	0.00251977
C_G.TCA	-22903.6	37424.1	0.271179	24.442	0.896634	0.00280255	0.0812675	23.3475	0.302491	0.00311122	0.899437	21522.8	38716.8	0.00245264
C_G.TCC	-19448	9327.63	0.999997	90.4299	0.639324	0.0103791	0.535801	79.0615	0.516922	0.0116482	0.649703	5794.89	7529.92	0.00287272
C_G.TCG	-14541.5	21535.8	0.105555	8.512	0.275895	0.00100825	0.0926222	10.3879	0.126859	0.00103919	0.276903	52294.1	28960.8	0.00511945
C_G.TCT	-29438.1	196481	0.0977702	8.55541	2.23068	0.001	0.0129606	9.2237	0.00457499	0.00112689	2.23168	60792.4	271338	0.0040377
C_T.ACA	-50567.6	176487	0.262213	21.2579	4.05627	0.00259289	0.0283033	17.1235	0.544521	0.00280328	4.05886	23569.2	191328	0.0102733
C_T.ACC	-44470.4	278614	0.116534	7.75326	2.76564	0.001	0.0127903	7.34105	0.0464403	0.00115872	2.76664	62237.6	344378	0.0106141
C_T.ACG	-47627.2	762851	0.0818121	3.76797	3.41634	0.00103441	0.0272778	8.11486	0.118719	0.00145957	3.41738	74194.8	507103	0.112176
C_T.ACT	-63788	91603.3	0.362287	28.3535	0.935887	0.00352657	0.106516	24.9841	0.300783	0.00368896	0.939414	17576.7	33023.5	0.00894711
C_T.CCA	-51002.1	142353	0.21528	17.7905	0.641851	0.0021465	0.0462192	16.9593	0.182666	0.00243834	0.643997	28484.3	36687.7	0.00746751
C_T.CCC	-59620.8	263382	0.115067	7.89396	0.407505	0.001	0.0112844	7.84673	0.143738	0.00113567	0.408505	61097.8	49917.5	0.00899424
C_T.CCG	-64841.4	202585	0.288186	14.57	0.956174	0.00352014	0.0367203	11.3731	0.267788	0.00373233	0.959694	21027.3	40359.5	0.0950267
C_T.CCT	-88743.2	85240.1	0.443014	33.1401	0.679541	0.00412628	1.31494	50.0006	1.1752	0.00680167	0.683667	14905.9	20381.3	0.00885405
C_T.GCA	-42232.1	70717.7	0.366439	34.8413	1.12606	0.00361768	0.0400518	37.0039	0.335156	0.00403703	1.12968	16039.5	36239	0.00843346
C_T.GCC	-40317.9	86086	0.327736	30.1037	1.57149	0.00304109	0.204909	27.9994	0.210191	0.00352028	1.57453	18695.8	58874.2	0.0105993
C_T.GCG	-41335.8	47464.9	0.999999	50.6025	1.51401	0.0123171	0.101934	42.77	0.501148	0.0125794	1.52633	5985.79	18272.5	0.0906398
C_T.GCT	-43198.5	79655.9	0.36622	28.8314	1.36486	0.00338855	0.0849656	32.3716	0.53331	0.00390822	1.36825	17826.8	48783	0.00878592
C_T.TCA	-43206	75541.7	0.39243	33.5351	1.7979	0.00385727	0.0523084	33.6573	0.134345	0.00424774	1.80176	15772.8	56837.5	0.00675554
C_T.TCC	-49517.3	246231	0.147049	8.82774	4.26341	0.00118698	0.0670086	8.67511	3.61808	0.00147207	4.2646	53045.5	452436	0.0082844
C_T.TCG	-46194	134298	0.311432	17.4086	2.13015	0.00370351	0.302569	16.8011	0.250953	0.00432481	2.13386	19323	82464.9	0.0863989
C_T.TCT	-83685.4	79556.3	0.417441	30.777	0.838659	0.00375573	0.179951	30.1265	0.472744	0.0045877	0.842415	16386.1	27607.8	0.00606542

## Sheet: Growth Model
MST	ll_model	theta	nu	T	nu_sd	T_sd	N_ref	T_gen	ERV_mut_rate
A_C.AAA	-39018.3	17206.4	112.486	0.0105708	68.6751	0.0120537	6658.93	140.781	0.00186055
A_C.AAC	-23189.6	5320.17	111.994	0.0105734	84.6336	0.0131798	6553.14	138.578	0.00154135
A_C.AAG	-65608.5	8364.83	137.919	0.0097272	57.5366	0.0134136	6951.74	135.242	0.00166632
A_C.AAT	-22068.1	8337.21	128.636	0.0109132	95.8364	0.0160412	6381.94	139.295	0.00145184
A_C.CAA	-24811.4	9531.39	125.37	0.0108415	134.293	0.014156	6364.77	138.007	0.00218984
A_C.CAC	-22279	6921.27	137.218	0.0111547	116.853	0.0144928	5972.13	133.234	0.00212339
A_C.CAG	-62950.3	9125.43	131.703	0.0096163	61.4862	0.013888	6975.43	134.156	0.00177471
A_C.CAT	-24569.3	9400.87	131.566	0.0107343	91.1771	0.0153243	6328.56	135.866	0.00224024
A_C.GAA	-19369.9	6321.28	131.249	0.0111091	78.5501	0.0122635	6216.67	138.123	0.00142681
A_C.GAC	-11864.9	2384.29	167.932	0.0126507	103.405	0.0147211	5126.71	129.713	0.00135714
A_C.GAG	-43007.7	5809.92	129.901	0.00980023	276.668	0.0192003	6894.17	135.129	0.00137626
A_C.GAT	-14946.7	3837.03	135.796	0.0109397	75.0685	0.0139751	6180.18	135.219	0.00128676
A_C.TAA	-22559	7677.39	131.155	0.0105055	90.403	0.0142088	6583.14	138.318	0.00155057
A_C.TAC	-13751.7	3060.22	147.963	0.0107642	118.348	0.0155195	6116.11	131.67	0.00122155
A_C.TAG	-33406.6	4077.11	133.972	0.00942209	149.007	0.0203173	7147.51	134.689	0.0012246
A_C.TAT	-20605.6	6607.18	117.845	0.0100609	73.5521	0.0132291	6761.44	136.053	0.0013166
A_G.AAA	-88754.6	33131.2	121.095	0.00922633	85.7688	0.0146748	7392.08	136.404	0.0032272
A_G.AAC	-40295.3	20657.7	119.005	0.0108194	74.2958	0.0124634	6515.3	140.983	0.00601969
A_G.AAG	-520284	34726.9	114.065	0.00511175	1049.58	0.0615823	10518.9	107.54	0.00457186
A_G.AAT	-66588.6	53102.6	101.224	0.0110497	127.59	0.0147257	6735.84	148.857	0.00876142
A_G.CAA	-36332.1	19778.6	116.454	0.0101	96.4105	0.0149872	6929.81	139.982	0.00417363
A_G.CAC	-33053.9	20053.2	112.805	0.0102496	81.9026	0.014531	6743.4	138.234	0.00544852
A_G.CAG	-249393	33904.7	134.722	0.00820733	126.761	0.0291302	7859.22	129.006	0.00585229
A_G.CAT	-43895.7	52875.4	105.777	0.0112387	79.6163	0.0135172	6504.04	146.194	0.0122603
A_G.GAA	-38172.8	16456.2	117.156	0.0102886	84.1839	0.0149715	6765.28	139.211	0.00341321
A_G.GAC	-29582.8	10735.3	133.584	0.0106703	96.9986	0.0137675	6339.32	135.285	0.00494172
A_G.GAG	-215580	18150.8	211.713	0.00778731	41.0426	0.0371123	7475.33	116.425	0.00396533
A_G.GAT	-36494.3	18996.8	120.111	0.0106715	65.9751	0.0141622	6570.02	140.225	0.00599264
A_G.TAA	-38646.6	23729.7	118.684	0.010852	90.2292	0.0126969	6590.6	143.043	0.00478717
A_G.TAC	-33283.8	18697.6	121.843	0.0111717	78.6479	0.0128493	6325.37	141.33	0.0072166
A_G.TAG	-150270	20835.1	141.198	0.0090956	57.656	0.0134996	7257.46	132.022	0.00616323
A_G.TAT	-48064.7	57865.8	103.59	0.0120482	82.9696	0.0134002	6176.51	148.831	0.0126227
A_T.AAA	-23864.2	9838.67	104.884	0.0105309	65.1684	0.013455	6704.46	141.208	0.00105664
A_T.AAC	-16908.5	5592.7	118.861	0.00939849	83.5462	0.0163583	7252.29	136.321	0.00146411
A_T.AAG	-19386.5	5052.21	159.074	0.0101172	90.7724	0.0143527	6316.67	127.815	0.00110761
A_T.AAT	-24676.3	10099.9	102.706	0.0101387	71.7558	0.0135924	7039.21	142.736	0.00159457
A_T.CAA	-12896.8	4232.5	141.877	0.0115821	86.2525	0.012905	5812.96	134.652	0.00106473
A_T.CAC	-14541.1	5125.26	139.573	0.0112988	73.1792	0.0129099	5833.09	131.814	0.00160987
A_T.CAG	-16058.9	5732.07	162.124	0.0115722	123.519	0.0134909	5552.33	128.505	0.00140049
A_T.CAT	-17426.6	10166	132.208	0.0117693	118.088	0.0154335	5805.79	136.66	0.00264071
A_T.GAA	-13090.7	4458.58	137.278	0.0119751	114.265	0.0161483	5721.96	137.042	0.00109338
A_T.GAC	-13344.2	4411.94	123.241	0.0111946	75.6961	0.0129365	6228.02	139.441	0.00206721
A_T.GAG	-14612.7	4537.71	154.32	0.0117608	113.467	0.014829	5535.7	130.209	0.00133868
A_T.GAT	-17117.5	9398.9	122.192	0.0118657	105.73	0.0147295	5965.59	141.572	0.00326534
A_T.TAA	-48546.8	10896.7	76.4447	0.00938123	46.9992	0.0127463	7775.63	145.89	0.00186324
A_T.TAC	-12687.7	3383.58	141.367	0.011013	96.7199	0.0138713	6101.42	134.39	0.00135387
A_T.TAG	-13006.8	3393.09	148.688	0.0113325	90.3837	0.0125684	5861.78	132.857	0.00124269
A_T.TAT	-22208.8	9518.38	117.649	0.0106665	94.3067	0.0138856	6462.23	137.859	0.00198452
C_A.ACA	-28843.1	13841.2	136.984	0.0115035	87.3637	0.0136179	5774.88	132.863	0.00328832
C_A.ACC	-28792.9	16094.7	116.918	0.0114366	97.2387	0.0137224	6093.65	139.382	0.00626238
C_A.ACG	-13107.9	2883.47	140.696	0.00944824	118.961	0.0153172	5516.64	104.245	0.00570263
C_A.ACT	-22075.6	8271.86	140.664	0.0115171	99.8278	0.0127148	5801.52	133.633	0.00244777
C_A.CCA	-21839.5	9193.66	162.489	0.011867	100.439	0.0134235	5413.42	128.482	0.00253766
C_A.CCC	-20696	8813.85	163.618	0.0114558	127.165	0.0149259	5541.6	126.967	0.00331844
C_A.CCG	-12377.9	2516.54	144.972	0.0103532	74.7369	0.0131003	5278.99	109.308	0.00470191
C_A.CCT	-21293.1	7301.41	175.583	0.0118848	104.081	0.0141428	5320.08	126.457	0.00212493
C_A.GCA	-22450.4	11684.1	155.454	0.0118057	115.512	0.0129191	5595.54	132.118	0.00399414
C_A.GCC	-21563.9	10453.3	149.789	0.0123449	137.87	0.0151197	5401.12	133.352	0.00445511
C_A.GCG	-14262.1	3597.76	138.138	0.0111368	124.502	0.0136086	5062.99	112.771	0.00812257
C_A.GCT	-18106.2	6860.42	165.126	0.0120311	76.74	0.0119768	5411.51	130.213	0.00249273
C_A.TCA	-21056.3	9403.68	165.879	0.0123996	144.103	0.0146419	5296.59	131.352	0.00250428
C_A.TCC	-21118.5	9562.07	145.518	0.0119844	91.1126	0.0132619	5584.69	133.858	0.00305577
C_A.TCG	-10405.1	2109.39	144.105	0.0111946	113.452	0.0153719	5206.78	116.576	0.00503617
C_A.TCT	-29293.6	14441.3	133.411	0.0116056	101.999	0.0128046	5910.22	137.183	0.00305256
C_G.ACA	-27688.5	12312.3	128.719	0.0104568	109.091	0.0171892	6382.14	133.473	0.00264677
C_G.ACC	-17363.5	7012.46	129.013	0.0111262	72.6337	0.0121734	6115.68	136.088	0.00271868
C_G.ACG	-18800.1	2824.12	137.49	0.00667272	32.1568	0.0460494	7233.12	96.5291	0.00425982
C_G.ACT	-22811.6	12174.9	133.133	0.0112961	89.8955	0.0130183	6038.34	136.419	0.00346143
C_G.CCA	-15075.7	7244.43	118.597	0.0122071	91.1107	0.0126772	5817.54	142.03	0.00186072
C_G.CCC	-16153.2	8689.54	103.549	0.0125379	80.8908	0.0151179	5833.09	146.269	0.00310815
C_G.CCG	-11380.4	2731.84	111.366	0.0106499	84.1908	0.0163527	5652.47	120.397	0.00476692
C_G.CCT	-17277.2	10388.3	124.087	0.0126854	107.521	0.0137115	5587.37	141.756	0.00287869
C_G.GCA	-18929.3	5998.66	132.542	0.0107791	97.8417	0.0151359	6286.68	135.53	0.00182517
C_G.GCC	-17153	6491.88	125.704	0.0113318	105.424	0.0146554	6085.58	137.921	0.00245561
C_G.GCG	-16457.4	2203.02	142.287	0.00657012	86.8757	0.0424742	7454.88	97.9589	0.00337789
C_G.GCT	-18276.8	7512.49	136.029	0.0116327	98.9769	0.0138976	5862.28	136.388	0.00251977
C_G.TCA	-20925.4	10364.9	130.596	0.0115749	92.9758	0.0143112	5960.91	137.994	0.00245264
C_G.TCC	-17477.8	9130.33	129.062	0.0122561	69.0043	0.012321	5672.32	139.041	0.00287272
C_G.TCG	-15345.6	2789.78	131.745	0.00834841	76.4619	0.0228923	6774.23	113.108	0.00511945
C_G.TCT	-25674.3	18790.7	123.942	0.0121147	108.645	0.0157859	5813.95	140.868	0.0040377
C_T.ACA	-41669	45217.5	116.144	0.0117189	97.6687	0.0142936	6038.62	141.532	0.0102733
C_T.ACC	-38477.6	31535.4	100.567	0.0102411	60.2025	0.0120128	7044.48	144.286	0.0106141
C_T.ACG	-43702.5	54939.8	69.4518	0.0192781	109.567	0.00100476	5343.43	206.022	0.112176
C_T.ACT	-58156.4	34226.7	113.818	0.0107828	86.851	0.0142363	6567.35	141.629	0.00894711
C_T.CCA	-46698.7	32354.5	119.971	0.010731	108.41	0.0162431	6474.05	138.946	0.00746751
C_T.CCC	-57186.8	32167.7	106.805	0.00922521	64.572	0.0137766	7462.06	137.678	0.00899424
C_T.CCG	-61448.1	59846	56.3361	0.0137964	54.2687	0.0147347	6211.7	171.398	0.0950267
C_T.CCT	-88399	40953.1	114.867	0.00962759	89.1955	0.0146115	7161.44	137.895	0.00885405
C_T.GCA	-36755.8	26058.1	145.034	0.0112846	110.902	0.0137356	5910.26	133.39	0.00843346
C_T.GCC	-34235.8	27501.6	145.724	0.0110131	81.6075	0.0144825	5972.68	131.556	0.0105993
C_T.GCG	-38057.8	40586.5	78.896	0.0196701	68.8123	0.00269829	5118.36	201.357	0.0906398
C_T.GCT	-37739.2	28900.4	119.016	0.0107638	81.5692	0.0127293	6467.83	139.237	0.00878592
C_T.TCA	-37081.8	29158.5	124.562	0.0115571	93.3919	0.014315	6088.17	140.723	0.00675554
C_T.TCC	-42456.9	34945.4	91.7794	0.00972703	63.3418	0.0129411	7528.28	146.456	0.0082844
C_T.TCG	-42290.5	41205	64.8279	0.0140791	63.5086	0.0150762	5928.64	166.94	0.0863989
C_T.TCT	-80248.5	34804.3	112.429	0.00975388	62.8046	0.0149717	7168.59	139.843	0.00606542
